# Supplementary material for: Neonatal Screening in Europe Revisited: An ISNS Perspective on the Current State and Developments Since 2010
Source: Int J Neonatal Screen. 2021 Mar 5;7(1):15. doi: 10.3390/ijns7010015 (PMC8006225; doi:10.3390/ijns7010015)
Supplement: Supplementary file 1 [file IJNS-07-00015-s001.zip]

Archive with 2 entries (2 files):
- Table S1 ISNS Survey 2010-2018.docx
- Table S2 ISNS Survey NBS in Europe 2020.docx
